# Supplementary material for: Epileptic Phenotypes Associated With SNAREs and Related Synaptic Vesicle Exocytosis Machinery
Source: Front Neurol. 2022 Jan 13;12:806506. doi: 10.3389/fneur.2021.806506 (PMC8792400; doi:10.3389/fneur.2021.806506)
Supplement: Supplementary file 1 [file Data_Sheet_1.xlsx]

## Sheet: Clinical table
Gene	Disorder (#OMIM)	Inheritance	Cases	Age of onset	Seizures	EEG epileptiform discharges	Global developmental delay	Intellectual disability	Motor impairment	Movement disorders	Autism/ Behavioural abnormalities	MRI abnormalities
Main proteins
STX1B	Generalized epilepsy with febrile seizures plus, type 9 (#616172)	AD	62	Early infancy	61/62 (98%)	42/47(89%)	15/47 (32%)	23/59 (39%)	15/48 (31%)	2/51 (4%)	5/45 (11%)	5/27 (19%)
VAMP2	Neurodevelopmental disorder with hypotonia and autistic features with or without hyperkinetic movements (#618760)	AD	11	Early childhood	6/11 (~55%)	7/9 (~78%)	11/11 (100%)	9/9 (100%)	8/10 (80%)	06/11 (~55%)	9/9 (100%)	4/10 (40%)
STXBP1	Developmental and epileptic encephalopathy 4 (#612164)	AD	>400	Early infancy	401/446 (~90%)	160/226 (~71%)	297/313 (~95%)	261/279 (~94%)	143/261 (55%)	130/261 (50%)	96/274 (35%)	111/257 (43%)
SNAP25	?Myasthenic syndrome, congenital, 18; Developmental and epileptic encephalopathy (#616330)	AD	23	Early infancy to childhood onset	17/23 (73.9%)	15/16 (93.75%)	23/23 (100%)	23/23 (100%)	12/15 (80%)	5/21 (23.81%)	3/18 (16.67%)	6/21 (29%)
MUNC13-1	Not on OMIM	AR/AD	2	Early infancy	1/2 (50%)	2/2 (100%)	2/2 (100%)	2/2 (100%)	2/2 (100%)	1/2 (50%)	1/2 (50%)	1/2 (50%)
Other associated proteins
CPLX1	Developmental and epileptic encephalopathy 63 (617976)	AR	5	Early infancy	5/5 (100%)	3/3 (100%)	5/5 (100%)	5/5 (100%)	3/3 (100%)	-	-	3/5 (60%)
STXBP5L	Not on OMIM	AR	2	Early infancy	2/2 (100%)	-	2/2 (100%)	-	-	1/2 (50%)	-	2/2 (100%)
SNAP29	Cerebral dysgenesis, neuropathy, ichthyosis, and palmoplantar keratoderma syndrome (609528)	AR	25	Late infancy/Childhood	9/25 (36%)	-	25/25 (100%)	25/25 (100%)	-	0/25 (0%)	-	21/22 (95%)
GOSR2	Epilepsy, progressive myoclonic 6 (#614018)	AR	34	Childhood	31/33( 94%)	22/22 (100%)	6/26 (23%)	5/24 (20%)	32/32 (100%)	24/26 (93%)	-	5/16 (31%)
					0.871961		0.846847	0.826923	0.551913	0.421053	0.320809	0.440111

## Sheet: Seizures
		Seizures	EEG epileptiform discharges	Seizures as first symptom at onset	Infantile spasms	Generalized onset	Tonic-clonic	Absence	Tonic and atonic	Myoclonic	Focal onset	Status epilepticus
STX1B		61/62 (98%)	42/47(89%)	43/48 (90%)	2/54 (4%)	53/57 (93%)	40/56 (71%)	16/47 (34%)	24/56 (43%)	16/30 (53%)	14/39 (36%)	2/8 (25%)
VAMP2		6/11 (~55%)	7/9 (~78%)	- (0/5)	3/6 (50%)	5/6 (83%)	2/5 (40%)	- (0/5)	1/5 (20%)	1/5 (20%)	3/6 (50%)	2/6 (33%)
SNAP25		0.73913	0.9375	7/17 (41.18%)	5/17 (29.41%)	11/17(64.71%)	7/17 (41.18%)	6/17 (35.29%)	4/17 (23.53%)	4/17 (23.53%)	6/17 (35.29%)	1/17 (5.88%)
STXBP1		401/446 (~90%)	160/226 (~71%)	69/84 (82%)	162/260 (62%)	108/159 (68%)	77/258 (30%)	22/247 (9%)	84/246 (34%)	49/236 (21%)	140/274 (51%)	9/163 (6%)

## Sheet: STX1B
Cases	Age of onset	Seizures	Seizures as first symptom at onset	Epileptic spasms	Generalized onset	Clonic/ Tonic-clonic	Absence	Tonic and atonic	Myoclonic	Focal onset	Status epilepticus	EEG epileptiform discharges	Global developmental delay/ regression	Intellectual disability	Motor impairment	Movement disorders	Autism/ Behavioural abnormalities	MRI abnormalities	Other notable features	Reference
16	2-20 y	16/16	16/16	0/16	16/16	8/16	5/16	7/16	n/a	n/a	n/a	2021-12-09	0/16	0/18	0/16	0/16	2/16	0/16	Febrile seizures	Lerche et al. 2001
8	10 months/ 9 y	2021-08-08	2021-08-08	0/8	2021-07-05	2021-07-03	n/a	2021-07-03	n/a	2021-07-02	n/a	2021-06-06	n/a	2021-08-02	n/a	0/8	2021-08-02	n/a		Weber et al. 2008
1	10 m	2021-01-01	2021-01-01	0/1	2021-01-01	2021-01-01	2021-01-01	n/a	n/a	2021-01-01	n/a	0/1	0/1	0/1	0/1	n/a	n/a	n/a		Schubert et al., 2014
1	3.5 y	2021-01-01	n/a	n/a	2021-01-01	2021-01-01	n/a	2021-01-01	n/a	0/1	n/a	n/a	2021-01-01	2021-01-01	2021-01-01	n/a	n/a	2021-01-01		Schubert et al., 2014
1	3y	2021-01-01	0/1	0/1	2021-01-01	2021-01-01	2021-01-01	2021-01-01	2021-01-01	2021-01-01	2021-01-01	2021-01-01	2021-01-01	2021-01-01	2021-01-01	0/1	n/a	0/1		Schubert et al., 2014
1	17 months	2021-01-01	0/1	0/1	2021-01-01	2021-01-01	0/1	2021-01-01	2021-01-01	0/1	n/a	0/1	2021-01-01	2021-01-01	2021-01-01	0/1	0/1	2021-01-01		Schubert et al., 2014
1	1y	2021-01-01	n/a	2021-01-01	2021-01-01	2021-01-01	0/1	0/1	2021-01-01	2021-01-01	0/1	2021-01-01	2021-01-01	2021-01-01	2021-01-01	0/1	2021-01-01	0/1		Vlaskamp et al. 2016
1	infancy	2021-01-01	2021-01-01	0/1	2021-01-01	2021-01-01	0/1	0/1	0/1	2021-01-01	n/a	2021-01-01	0/1	0/1	0/1	0/1	0/1	0/1		Peres et al. 2018
1	neonatal	2021-01-01	2021-01-01	n/a	n/a	n/a	n/a	n/a	n/a	n/a	n/a	n/a	n/a	n/a	n/a	n/a	n/a	n/a		Oates et al. 2018
1	neonatal	2021-01-01	2021-01-01	0/1	2021-01-01	2021-01-01	0/1	0/1	0/1	2021-01-01	0/1	n/a	0/1	0/1	0/1	0/1	0/1	n/a		Tian et al. 2019
1	9 months	2021-01-01	2021-01-01	0/1	0/1	0/1	0/1	0/1	0/1	2021-01-01	n/a	2021-01-01	n/a	2021-01-01	2021-01-01	0/1	n/a	2021-01-01		Borlot et al. 2019
1	8 months	2021-01-01	2021-01-01	0/1	2021-01-01	2021-01-01	0/1	0/1	0/1	0/1	n/a	n/a	0/1	0/1	0/1	0/1	0/1	n/a		Wolking et al. 2019 F7
3	1y	2021-03-03	2021-03-03	0/1	2021-03-03	2021-03-03	0/1	2021-03-03	0/1	0/1	0/1	2021-01-01	0/3	2021-03-01	0/3	0/3	0/3	n/a		Wolking et al. 2019 F8
1	2y	2021-01-01	2021-01-01	0/1	2021-01-01	2021-01-01	0/1	0/1	0/1	2021-01-01	n/a	2021-01-01	0/1	0/1	0/1	0/1	0/1	n/a		Wolking et al. 2019 F9
1	2y	2021-01-01	2021-01-01	0/1	2021-01-01	2021-01-01	0/1	2021-01-01	0/1	0/1	n/a	2021-01-01	n/a	2021-01-01	0/1	0/1	0/1	n/a		Wolking et al. 2019 F10
1	18y	2021-01-01	2021-01-01	0/1	2021-01-01	2021-01-01	2021-01-01	0/1	2021-01-01	0/1	n/a	2021-01-01	0/1	2021-01-01	0/1	0/1	0/1	n/a		Wolking et al. 2019 F11
1	11y	2021-01-01	2021-01-01	0/1	2021-01-01	2021-01-01	0/1	0/1	2021-01-01	0/1	n/a	2021-01-01	0/1	0/1	0/1	0/1	0/1	n/a		Wolking et al. 2019 F12
2	1y	2021-02-02	n/a	0/2	2021-02-02	2021-02-02	2021-02-02	2021-02-02	2021-02-02	0/2	n/a	2021-02-02	2021-02-01	2021-02-01	2021-02-01	0/2	0/2	n/a		Wolking et al. 2019 F13
1	1y	2021-01-01	n/a	0/1	2021-01-01	n/a	2021-01-01	2021-01-01	2021-01-01	0/1	n/a	2021-01-01	2021-01-01	2021-01-01	2021-01-01	0/1	0/1	n/a		Wolking et al. 2019 F14
1	na	2021-01-01	n/a	n/a	n/a	n/a	n/a	n/a	n/a	n/a	n/a	n/a	n/a	n/a	n/a	n/a	n/a	n/a		Wolking et al. 2019 F15
1	2y	2021-01-01	n/a	n/a	2021-01-01	2021-01-01	2021-01-01	2021-01-01	2021-01-01	2021-01-01	n/a	2021-01-01	2021-01-01	2021-01-01	2021-01-01	0/1	0/1	n/a		Wolking et al. 2019 F16
1	1y	2021-01-01	n/a	0/1	2021-01-01	2021-01-01	2021-01-01	2021-01-01	2021-01-01	0/1	n/a	2021-01-01	2021-01-01	2021-01-01	2021-01-01	0/1	0/1	n/a		Wolking et al. 2019 F17
1	1y	2021-01-01	n/a	0/1	2021-01-01	0/1	2021-01-01	0/1	0/1	0/1	n/a	n/a	2021-01-01	2021-01-01	2021-01-01	2021-01-01	0/1	n/a		Wolking et al. 2019 F18
1	since birth	2021-01-01	2021-01-01	2021-01-01	0/1	0/1	0/1	0/1	0/1	0/1	n/a	2021-01-01	2021-01-01	2021-01-01	2021-01-01	n/a	n/a	n/a		Wolking et al. 2019 F19
2	2y	2021-02-02	n/a	0/2	2021-02-02	2021-02-02	2021-02-01	2021-02-01	2021-02-01	0/2	n/a	2021-02-02	n/a	2021-02-02	2021-02-02	n/a	n/a	n/a		Wolking et al. 2019 F20
1	0.2	2021-01-01	2021-01-01	0/1	2021-01-01	0/1	0/1	0/1	2021-01-01	0/1	n/a	2021-01-01	2021-01-01	2021-01-01	n/a	n/a	n/a	n/a		Wolking et al. 2019 F21
1	6y	2021-01-01	2021-01-01	0/1	2021-01-01	2021-01-01	0/1	0/1	0/1	2021-01-01	n/a	2021-01-01	0/1	0/1	n/a	n/a	n/a	n/a		Wolking et al. 2019 F22
1	na	2021-01-01	n/a	0/1	2021-01-01	2021-01-01	0/1	0/1	0/1	2021-01-01	n/a	2021-01-01	0/1	0/1	n/a	n/a	n/a	n/a		Wolking et al. 2019 F23
1	9 months	2021-01-01	2021-01-01	0/1	2021-01-01	2021-01-01	0/1	0/1	0/1	0/1	n/a	2021-01-01	0/1	0/1	0/1	0/1	0/1	0/1		Krenn et al. 2020
1	13 months	2021-01-01	2021-01-01	0/1	2021-01-01	2021-01-01	0/1	2021-01-01	2021-01-01	0/1	n/a	2021-01-01	2021-01-01	2021-01-01	2021-01-01	0/1	0/1	n/a		Tang et al. 2020
1	14 months	2021-01-01	2021-01-01	0/1	2021-01-01	2021-01-01	0/1	0/1	2021-01-01	2021-01-01	0/1	2021-01-01	0/1	0/1	0/1	0/1	0/1	2021-01-01		Burghardt et al. 2021
1	na	2021-01-01	n/a	n/a	n/a	n/a	n/a	n/a	n/a	n/a	n/a	n/a	n/a	n/a	n/a	n/a	n/a	n/a		Liu et al. 2021
4	na	2021-03-03	0/1	0/3	2021-03-03	2021-03-03	2021-03-01	0/3	2021-03-02	2021-03-01	2021-03-01	2021-04-04	2021-04-03	2021-04-03	2021-04-01	2021-04-01	n/a	2021-03-01		Krenn et al. 2021
62	0	61/62	43/48	2/54	53/57	40/56	16/47	24/56	16/30	14/39	2021-08-02	42/47	15/47	23/59	15/48	2/51	5/45	5/27
		0.98	0.9	0.04	0.93	0.71	0.34	0.43	0.53	0.36	0.25	0.89	0.32	0.39	0.31	0.04	0.11	0.19

## Sheet: VAMP2
	Age of onset	Seizures	EEG discharges	Global developmental delay	Intellectual disability	Motor impairment	Movement disorders	Autism/ Behavioural abnormalities	MRI abnormalities	Reference
1	First year of life	0/1	2021-01-01	2021-01-01	2021-01-01	2021-01-01	2021-01-01	2021-01-01	2021-01-01	Salpietro et al.
2	First year of life	2021-01-01	2021-01-01	2021-01-01	2021-01-01	2021-01-01	2021-01-01	2021-01-01	0/1	Salpietro et al.
3	First year of life	2021-01-01	2021-01-01	2021-01-01	2021-01-01	2021-01-01	2021-01-01	2021-01-01	0/1	Salpietro et al.
4	First year of life	2021-01-01	2021-01-01	2021-01-01	2021-01-01	0/1	0/1	2021-01-01	0/1	Salpietro et al.
5	First year of life	0/1	0/1	2021-01-01	2021-01-01	0/1	0/1	2021-01-01	0/1	Salpietro et al.
6	First year of life	2021-01-01	2021-01-01	2021-01-01	2021-01-01	2021-01-01	2021-01-01	n/a	2021-01-01	Sunaga et al.
7	Infancy	0/1	0/1	2021-01-01	n/a	2021-01-01	2021-01-01	2021-01-01	0/1	Simmons et al.
8	3y developmental delay and seizures	2021-01-01	2021-01-01	2021-01-01	2021-01-01	2021-01-01	2021-01-01	2021-01-01	2021-01-01	Simmons et al.
9	Infancy	2021-01-01	2021-01-01	2021-01-01	2021-01-01	n/a	0/1	n/a	2021-01-01	Simmons et al.
10	18 months motor and speech delay	0/1	n/a	2021-01-01	2021-01-01	2021-01-01	0/1	2021-01-01	n/a	Simmons et al.
11	1y speech delay	0/1	n/a	2021-01-01	n/a	2021-01-01	0/1	2021-01-01	0/1	Simmons et al.
	1-3 y	6/11 (~55%)	7/9 (~78%)	11/11 (100%)	9/9 (100%)	8/10 (80%)	06/11 (~55%)	9/9 (100%)	4/10 (40%)

## Sheet: SNAP25
Cases	Age of onset	Seizures	Seizures as first symptom at onset	Epileptic spasms	Generalized onset	Clonic/ Tonic-clonic	Absence	Tonic and atonic	Myoclonic	Focal onset	Status epilepticus	EEG epileptiform discharges	Global developmental delay/ regression	Intellectual disability	Motor impairment	Movement disorders	Autism/ Behavioural abnormalities	MRI abnormalities	Reference
23	7 days to 10y	17/23	7/17	5/17	11/17	7/17	6/17	4/17	4/17	6/17	1/17	15/16	23/23	23/23	12/15	5/21	3/18	6/21	Klöckner et al. 2021 1
		0.74	0.41	0.3	0.65	0.41	0.35	0.235	0.235	0.3529	0.0588235	0.9375	1	1	0.8	0.24	0.17	0.285

## Sheet: STXBP1
Cases	Age of onset	Seizures	Seizures as first symptom at onset	Epileptic spasms	Generalized onset	Clonic/ Tonicn/aclonic	Absence	Tonic and atonic	Myoclonic	Focal onset	Status epilepticus	EEG epileptiform discharges	Global developmental delay	Intellectual disability	Motor impairment	Movement disorders	Autism/ Behavioural abnormalities	MRI abnormalities		Reference
147	first months	140/147	n/a	79/121	n/a	19/121	6/121	47/121	25/121	69/121	7/123	75/117	121/121	121/121	54/147	62/147	25/147	62/117		Stamberger et al. 2016
1	1y	1/1	n/a	n/a	n/a	n/a	n/a	n/a	n/a	n/a	n/a	n/a	1/1	n/a	n/a	n/a	n/a	n/a		Yamamoto et al.
1	2 months	1/1	1/1	n/a	n/a	n/a	n/a	n/a	n/a	n/a	n/a	n/a	1/1	1/1	1/1	1/1	1/1	0/1		Valence et al.
1	10 months	0/1	0/1									n/a	1/1	1/1	1/1 ataxia	1/1 Tremor	n/a	0/1		Takezawa et al.
6	first year	6/6	2/6	1/6	5/6	3/6	n/a	n/a	2/6	3/6	0/6	6/6	3/6	6/6	n/a	5/6	6/6	2/6		Cogliati et al.
3	first year	3/3	n/a	n/a	n/a	n/a	n/a	n/a	n/a	n/a	n/a	n/a	2/3	3/3	n/a	n/a	n/a	n/a		Parrini et al. 2017
2	3 months	2/2	n/a	2/2	0/2	0/2	0/2	0/2	0/2	0/2	n/a	2/2	2/2	2/2	n/a	n/a	n/a	2/2		Arafat et al.
1	n/a	1/1	n/a	1/1	1/1	1/1	0/1	0/1	1/1	n/a	n/a	1/1	n/a	1/1	n/a	n/a	n/a	1/1		Weng et al. 2017
1	15 days	1/1	1/1	n/a	1/1	1/1	0/1	0/1	0/1	1/1	n/a	1/1	1/1	n/a	1/1	n/a	n/a	0/1		Ortega-Moreno
1	20 days	1/1	1/1	n/a	n/a	n/a	n/a	n/a	n/a	n/a	n/a	1/1	n/a	n/a	n/a	n/a	n/a	n/a		Ortega Moreno
1	6 months	1/1	1/1	n/a	1/1	0/1	0/1	0/1	1/1	0/1	n/a	1/1	1/1	1/1	1/1	1/1	1/1	0/1		Alvarez Bravo
1	10 days	1/1	1/1	n/a	1/1	1/1	n/a	n/a	n/a	n/a	n/a	1/1	1/1	1/1	1/1	1/1	n/a	1/1		Guacci et al.
1	4 months	1/1	1/1	1/1	1/1	1/1	1/1	n/a	1/1	n/a	n/a	1/1	0/1	1/1	1/1	n/a	1/1	0/1		Muir et al.
4	n/a	3/3	n/a	2/3	2/3	1/3	1/3	1/3	n/a	n/a	n/a	n/a	2/3	n/a	n/a	n/a	n/a	n/a		Butler et al.
4	first months	4/4	4/4	4/4	n/a	4/4	n/a	n/a	n/a	n/a	n/a	n/a	n/a	n/a	3/4	n/a	1/4	1/4		Olson et al.
1	n/a	n/a															1/1			Wang et al 2016
7	first year	7/7	n/a	4/7	5/7	3/7	1/7	2/7	n/a	2/7	n/a	6/7	7/7	7/7	4/6	3/7	4/7	3/6		Uddin et al. 2017
1	neon/atal	1/1	n/a	1/1	1/1	1/1	n/a	1/1	1/1	1/1	n/a	1/1	1/1	1/1	1/1	1/1	n/a	0/1		Zaganas et al. 2021
2	first month	2/2	n/a	1/2	0/2	0/2	0/2	0/2	0/2	1/2	n/a	1/2	n/a	2/2	n/a	n/a	n/a	1/2		Miao et al. 2018
4	2 months	4/4	4/4	4/4	0/4	0/4	0/4	0/4	0/4	2/4	n/a	4/4	4/4	n/a	n/a	n/a	2/4	1/4		Liu et al. 2020
1	1 month	1/1	n/a	1/1	1/1	0/1	0/1	0/1	1/1	1/1	n/a	n/a	1/1	1/1	n/a	n/a	n/a	n/a		Lee et al. 2020
11	n/a	8/11	n/a	n/a	4/8	2/8	2/8	n/a	n/a	4/8	n/a	n/a	11/11	10/10	6/11	8/11	9/9	1/10		Suri et al. 2017
1	6 days	1/1	1/1	1/1	0/1	0/1	0/1	0/1	0/1	0/1	0/1	1/1	1/1	n/a	n/a	n/a	n/a	0/1		Liu et al. 2018
1		0/1										0/1	0	0/1			1/1	n/a		Marchese et al. 2016
1	2 months	1/1	1/1	1/1	1/1	n/a	n/a	1/1	n/a	n/a	n/a	1/1	n/a	n/a	n/a	1/1	n/a	0/1		Arisaka et al. 2021
5	n/a	5/5	n/a	1/1	0/5	0/5	0/5	0/5	0/5	0/5	n/a	n/a	5/5	n/a	n/a	n/a	n/a	n/a		Trump et al. 2016
1	7y	1/1	0/1	0/1	0/1	0/1	0/1	0/1	0/1	1/1	n/a	1/1	1/1	n/a	1/1	1/1	n/a	1/1		Zevenbergen et al.
2	n/a	2/2	n/a	n/a	n/a	n/a	n/a	n/a	n/a	n/a	n/a	n/a	n/a	n/a	n/a	n/a	n/a	n/a		Chen et al. 2018
1	1 month	1/1	1/1	0/1	1/1	1/1	0/1	0/1	0/1	0/1	n/a	1/1	1/1	1/1	n/a	1/1	1/1	1/1		Gokben et al. 2017
3	n/a	3/3	n/a	0/3	n/a	n/a	n/a	n/a	n/a	2/3	n/a	n/a	n/a	n/a	n/a	n/a	n/a	n/a		Helbig et al. 2015
9	1 month	9/9	n/a	1/9	2/9	n/a	n/a	n/a	n/a	6/9	n/a	9/9	9/9	n/a	n/a	2/9	4/9	3/9		Li et al. 2018
3	within 2 months	3/3	3/3	3/3	0/3	0/3	0/3	0/3	0/3	0/3	0/3	3/3	n/a	3/3	n/a	n/a	n/a	1/1		Zhou et al. 2017
2	8 days/11 months	2/2	n/a	2/2	2/2	n/a	n/a	2/2	n/a	1/2	n/a	2/2	2/2	2/2	n/a	n/a	n/a	0/2		Liu et al. 2021
7	n/a	0	0	0	0	0	0	0	0	0	0	0	0	0	0	0	0	0	nystagmus	Li et al. 2020
3	within 2 years	3/3	n/a	n/a	3/3	2/3	2/3	1/3	1/3	0/3	n/a	n/a	3/3	3/3	n/a	n/a	n/a	n/a		Johannesen et a. 2020
61	n/a	61/61	n/a	n/a	n/a	n/a	n/a	n/a	n/a	n/a	n/a	n/a	n/a	n/a	n/a	n/a	n/a	n/a		Lindy et al. 2018
3	few days	3/3	3/3	1/3	3/3	n/a	n/a	3/3	n/a	n/a	n/a	3/3	3/3	3/3	3/3	0/3	3/3	2/3		Allen et al. 2016
24	daysn/amonths	24/24	22/24	10/24	24/24	13/24	0/24	5/24	1/24	13/24	0/24	11/24	24/24	n/a	9/15	13/24	n/a	5/18		Di Meglio et al. 2015
1	2.5 months	1/1	1/1	0/1	1/1	0/1	0/1	0/1	1/1	0/1	0/1	1/1	1/1	1/1	1/1	1/1	1/1	n/a		Aravindhan et al. 2018
13	first month	13/13	13/13	10/13	12/13	2/13	0/13	10/13	3/13	2/13	n/a	n/a	n/a	13/13	n/a	n/a	2/13	4/13		Lee et al. 2020
1	infancy	1	n/a	n/a	n/a	n/a	n/a	n/a	n/a	n/a	n/a	n/a	n/a	n/a	1/1	0/1	1/1	n/a		Greulich et al. 2017
1	n/a	1/1	n/a	n/a	n/a	n/a	n/a	n/a	n/a	n/a	n/a	n/a	n/a	n/a	n/a	1/1	1/1	n/a		Lopes et al. 2016
1	14 days	1/1	1/1	n/a	1/1	0/1	0/1	0/1	1/1	0/1	0/1	1/1	1/1	1/1	n/a	n/a	n/a	0/1		Suo et al. 2021
1	n/a	1/1	0/1	n/a	1/1	0/1	0/1	1/1	0/1	1/1	0/1	1/1	1/1	1/1	1/1	1/1	1/1	0/1		Yuge et al. 2018
1	2 days	1/1	1/1	1/1	1/1	1/1	0/1	1/1	0/1	1/1	0/1	1/1	1/1	1/1	n/a	n/a	n/a	0/1		Wang et al. 2020
2	birth	2/2	0/2	0/2	2/2	2/2	2/2	2/2	0/2	0/2	2/2	2/2	2/2	2/2	n/a	2/2	2/2	2/2		Lammertse et al 2019
1	neon/atal	1/1	n/a	n/a	n/a	n/a	n/a	n/a	n/a	n/a	n/a	n/a	1/1	n/a	n/a	n/a	n/a	n/a		Oates et al. 2018
3		0											3/3	2/2			1/3	0		Shimojima et al. 2017
17	n/a	17/17	n/a	12/17	12/17	12/17	7/17	3/17	7/17	9/17	n/a	n/a	n/a	n/a	10/17	8/14	n/a	n/a		Murillo 2018
6	n/a	5/6	n/a	2/5	1/5	1/5	0/5	0/5	0/5	2/5	n/a	n/a	6/6	6/6	3/5	6/6	n/a	0/6		Loussouarn 2021
1	4 days	1/1	1/1	1/1	n/a	0/1	0/1	1/1	0/1	0/1	n/a	1/1	1/1	1/1	1/1	0/1	0/1	1/1		Mitta et al. 2020
5	months	2/5	0/1	n/a	n/a	n/a	n/a	n/a	n/a	n/a	n/a	3/5	5/5	5/5	5/5	1/5	1/4	3/5		Ehret et al. 2015
3	months	3/3	n/a	3/3	3/3	n/a	0/3	0/3	0/3	2/3	n/a	n/a	3/3	3/3	n/a	n/a	1/3	1/3		Lin et al. 2020
1	10 months	1/1	1/1	0/1	1/1	n/a	0/1	0/1	1/1	1/1	n/a	1/1	1/1	1/1	n/a	0/1	1/1	1/1		Sharkov et al. 2021
7	3 days to 7 months	7/7	n/a	7/7	5/7	n/a	0/5	0/5	0/5	5/7	n/a	7/7	7/7	7/7	n/a	n/a	n/a	n/a		Ko et al. 2017
1	4 months	1/1	1/1	n/a	1/1	0/1	0/1	1/1	0/1	1/1	n/a	1/1	1/1	1/1	n/a	0/1	1/1	1/1		Unalp et al. 2020
1	5 months	1/1	n/a	n/a	1/1	n/a	n/a	1/1	n/a	1/1	n/a	1/1	0/1	1/1	1/1	1/1	n/a	1/1		Li et al. 2016
1	early infancy	0										0	1/1	1/1	1/1	1/1		0		Banne et al. 2019
12	n/a	8/11	0/1	n/a	n/a	n/a	n/a	n/a	n/a	n/a	n/a	n/a	11/11	11/11	11/11	n/a	8/10	3/9		Vidal et al. 2019
20	n/a	5/20	n/a	n/a	n/a	n/a	n/a	n/a	n/a	n/a	n/a	n/a	11/20	3/20	n/a	n/a	2/20	n/a		Zhang et al. 2021
14	n/a	13/14	n/a	n/a	2/8	2/8	n/a	n/a	n/a	6/8	n/a	n/a	14/14	14/14	14/14	0	12/14	n/a		O' Brien et al 2019
5	4 months	5/5	3/5	3/5	5/5	4/5	0/5	1/5	2/5	2/5	n/a	5/5	5/5	5/5	n/a	3/5	n/a	5/5		Rezazadeh et al. 2018
3		0/3										0/3	3/3	3/3	3/3	3/3	n/a	0/3		Gburekn/aAugustat 2016
2	n/a	2/2	n/a	2/2	n/a	n/a	n/a	n/a	n/a	n/a	n/a	2/2	2/2	n/a	n/a	n/a	n/a	1/2		Liu et al. 2018
1	n/a	0/1	n/a	n/a	n/a	n/a	n/a	n/a	n/a	n/a	n/a	n/a	1/1	1/1	1/1	n/a	n/a	n/a		Banne et al. 2019
1	20 months	0/1	n/a	n/a	n/a	n/a	n/a	n/a	n/a	n/a	n/a	n/a	1/1	1/1	0/1	1/1	1/1	0/1		Shimojima et al. 2017
1	first few months	0/1	n/a	n/a	n/a	n/a	n/a	n/a	n/a	n/a	n/a	n/a	1/1	1/1	0/1	0/1	0/1	0/1		Shimojima et al. 2017
1	first few months	0/1	n/a	n/a	n/a	n/a	n/a	n/a	n/a	n/a	n/a	n/a	1/1	1/1	0/1	0/1	0/1	0/1		Shimojima et al. 2017
	4-7 months	0/3	n/a	n/a	n/a	n/a	n/a	n/a	n/a	n/a	n/a	0/3	3/3	3/3	3/3	n/a	n/a	0/3		Gburek-Augustat 2016

## Sheet: MUNC13-A
Seizures	EEG epileptiform discharges	Global developmental delay	Intellectual disability	Motor impairment	Movement disorders	Autism/ Behavioural abnormalities	MRI abnormalities	Reference
1/2 (50%)	2/2 (100%)	2/2 (100%)	2/2 (100%)	2/2 (100%)	1/2 (50%)	1/2 (50%)	1/2 (50%)

## Sheet: SNAP29
Seizures	EEG epileptiform discharges	Global developmental delay/ regression	Intellectual disability	Motor impairment	Movement disorders	Autism/ Behavioural abnormalities	MRI abnormalities	Reference
9/25	n/a	25/25	25/25	n/a	0/25	n/a	21/22	Mah-som et al.

## Sheet: GOSR2
Seizures	EEG discharges	Global developmental delay	Intellectual disability	Motor impairment	Movement disorders	Autism/ Behavioural abnormalities	MRI abnormalities	Other notable features	Reference
2021-06-06	2021-06-06	0/6	0/6	2021-06-06	2021-06-06	0/6	2021-06-01		Corbett et al. 2011
2021-06-06	2021-06-06	na	0/6	2021-06-06	na	na	2021-06-01		Boisse et al. 2013
2021-04-04	2021-04-04	0/5	2021-05-02	2021-05-05	2021-05-05	na	n/a		van Egmond 2014
0/1	2021-01-01	0/1	0/1	2021-01-01	2021-01-01	0/1	n/a		von Egmond 2015
2021-01-01	2021-01-01	0/1	2021-01-01	2021-01-01	2021-01-01	0/1	2021-01-01		Proschberger 2016
2021-03-03	2021-01-01	0/3	0/3	2021-03-03	2021-03-03	0/3	n/a		Anderson 2017
2021-02-02	2021-02-02	n/a	n/a	n/a	n/a	n/a	2021-02-02		Larson 2018
2021-08-08	n/a	2021-08-05	n/a	2021-08-08	2021-08-08	n/a	n/a		Polet 2020
0/1	2021-01-01	2021-01-01	2021-01-01	2021-01-01	0/1	0/1	0/1		Henige 2021
2021-01-01	n/a	0/1	2021-01-01	2021-01-01	0/1	0/1	n/a		Stemmerik 2021
0.939394	1	0.230769	0.208333	32/32	0.923077	0/13	0.3125
